# Supplementary material for: Beyond One-Size-Fits-All: Addressing Methodological Constraints in Novel Antimicrobials Discovery
Source: Antibiotics (Basel). 2025 Aug 21;14(8):848. doi: 10.3390/antibiotics14080848 (PMC12382792; doi:10.3390/antibiotics14080848)
Supplement: Supplementary file 1 [file antibiotics-14-00848-s001.zip]

Archive with 1 entries (1 files):
- antibiotics-3783240-supplementary.pdf
